# Supplementary material for: Development and validation of a social impact questionnaire for household food waste
Source: MethodsX. 2023 Nov 25;11:102499. doi: 10.1016/j.mex.2023.102499 (PMC10697991; doi:10.1016/j.mex.2023.102499)
Supplement: Supplementary file 1 [file mmc1.zip]

Archive with 2 entries (2 files):
- mmc1/Social Impact of HH Food Waste Questionnaire_English.pdf
- mmc1/Social Impact of HH Food Waste Questionnaire_Indonesia.pdf
